# Supplementary material for: Strengthening Civil Registration Through Grassroots Health Institutions in India
Source: Int J Environ Res Public Health. 2026 Feb 18;23(2):257. doi: 10.3390/ijerph23020257 (PMC12940596; doi:10.3390/ijerph23020257)
Supplement: Supplementary file 1 [file ijerph-23-00257-s001.zip]

Archive with 1 entries (1 files):
- ijerph-4088870-supplementary.pdf
